# Supplementary material for: Berberis microphylla G. Forst (Calafate) Berry Extract Reduces Oxidative Stress and Lipid Peroxidation of Human LDL
Source: Antioxidants (Basel). 2020 Nov 24;9(12):1171. doi: 10.3390/antiox9121171 (PMC7760614; doi:10.3390/antiox9121171)
Supplement: Supplementary file 1 [file antioxidants-09-01171-s001.zip]

Archive with 1 entries (1 files):
- antioxidants-993668-supplementary.pptx
